# Supplementary material for: The Arabidopsis thaliana Double-Stranded RNA Binding Proteins DRB1 and DRB2 Are Required for miR160-Mediated Responses to Exogenous Auxin
Source: Genes (Basel). 2024 Dec 21;15(12):1648. doi: 10.3390/genes15121648 (PMC11675975; doi:10.3390/genes15121648)
Supplement: Supplementary file 1 [file genes-15-01648-s001.zip]

Archive with 1 entries (1 files):
- genes-3368541-supplementary.pdf
